# Supplementary material for: Thermoforming 2D films into 3D electronics for high-performance, customizable tactile sensing
Source: Sci Adv. 2025 May 14;11(20):eadv0057. doi: 10.1126/sciadv.adv0057 (PMC12077495; doi:10.1126/sciadv.adv0057)
Supplement: Supplementary file 2 — Movies S1 and S2 [file sciadv.adv0057_movies_s1_and_s2.zip]

Archive with 2 entries (2 files):
- adv0057_movie_s2.mp4
- adv0057_movie_s1.mp4
